# Supplementary material for: Clinicopathologic Features and Prognosis of BRAF Mutated Colorectal Cancer Patients
Source: Front Oncol. 2020 Nov 23;10:563407. doi: 10.3389/fonc.2020.563407 (PMC7720726; doi:10.3389/fonc.2020.563407)
Supplement: Supplementary file 1 [file Table_1.xlsx]

## Sheet: Sheet1
gender	age	Family_history	Time of diagnosis	Mutation	kras	nras	braf	pi3k	erbb2	MSI	d5s346	bat25	bat26	d17s250	d2s123	tmb	mlh1	msh2	msh6	pms2	dmmr	cdx2	Differentiation	Liver metastasis	Lung_metastasis	Peritoneam metastasis	Bone_metastasis	Lymph node metastasis	Brain_metastasis	surgery	Time_surgery	Vascular tumor thrombus	Nerve tract	Margin	Atracted number of lymph nodes	number of positive lymph node	adjuvant chemotherapy	time of relapse	TNM stage	T stage	N stage	M stage	First line chemotherapy	regimen of first line chemotherapy	start of first line chemotherapy	Response for first_line chemo	Progression for first_line chemo	Second_line chemo	Regimen of second_line chemo
1	41	No	2012-10-15	G469EM1043I			G469E	M1043I		#N/A							1	1	1	1	1111	+	Moderate			1				1	2012-10-15	1	1	0	17	3	xelox	2018-01-15	3	3	1	0	1	xelox	2018-02-02	2	2018-11-17	1	Avastin+folfiri
2	54	No	2017-07-15	BRAF V600EBRCA2体细胞致病突变肿瘤突变负荷-低度微卫星稳定,BRCA2,FGFR1,MET,P53,TGFBR2,PRDM1,ZNF703,KAT61			V600E			MSS						7.14	1	1	1	1		NA	Low			1				1	2017-07-15	1	1		30	21	folfiri	2018-10-14	3	4	2	0	1	Avastin+folfox	2018-11-14	2	2019-08-13	1	cpt11
1	68	No	2015-05-29	V600E			V600E			#N/A												NA	Low							1	2015-06-12	1	1	0	23	5	xelox	2017-07-20	3	4	2	0	0
1	66	No	2017-08-22	#REF!			V600E			#N/A												-	Low					1		2	2017-08-07	1	1		17	10			4	3	2	1	1	Avastin+xelox	2017-09-23	3	2017-12-04	1	folfiri+Avastin+bbi608
1	36	No	2017-09-27	#REF!			V600E			#N/A							1	1	1	1	1111	NA	Low	1				1		2	2018-01-12	1	1	0	9	6			4	3	1	1	1	folfox	2017-10-11	1	2018-02-22	1	folfiri+Avastin
2	31	No	2019-11-06	ATM			V600E			MSS						0.96						-	Low	1						0									4			1	1	Avastin+folfoxiri	2019-11-29	3	2020-02-24	1	vic
1	40	No	2019-10-08				V600E			MSS												+	Low	1						2		1	1	0	21	6			4	3	2	1	1	Avastin+folfoxiri	2020-01-18		2020-01-19	0
1	37	No	2019-08-23	BRAF p.V600E肿瘤突变负荷低（TMB-L，7.68Muts/Mb)微卫星稳定			V600E			MSS						7.68						NA	Low	1				1		0									4			1	1	Avastin+folfoxiri	2019-08-30	3	2019-10-08	0
1	54	Yes	2019-03-06	P53,ERBB4,PI604T,RNF43,SMARCA4,KMT2D,MYC			V600E			MSS						6.12						-	Low	1						0									4			1	0
1	29	No	2019-02-02	BRAF V600E肿瘤突变负荷-低微卫星稳定,RNF43			V600E			MSS						3.06	1	1	1	1		NA	Low	1		1		1		0									4			1	1	folfox	2019-02-19		2019-02-25	0
2	45	No	2014-03-17	#REF!			V600E			#N/A							1	1	1	1	1111	NA	Low					1		2		1							4	4	1	1	0
1	68	Yes	2015-12-21	V600K			V600K			#N/A												NA	High	1						1	2015-12-26	0	0	0	7	0		2017-03-29	2	3	0	0	1	folfox	2017-04-07	2	2018-10-26	0
2	72	No	2019-07-22	BRAF p.D594GTP53 p.R181H肿瘤突变负荷低（TMB-L，5.76Muts/Mb）微卫星稳定			D594G			MSS						5.76						+	NA		1					0									4			1	1	C225+folfox	2019-08-27	1	2020-01-15	0
2	69	No	2014-07-01	V600E			V600E			#N/A												-	Undifferentiation							1	2014-07-31	1	0	0	10	10	xelox	2015-09-24	3	4	2	0	0
1	50	No	2019-06-24	V600E错义，p53,TSC2,LRP1B,FLT4,SUFU,LRP1B,ARID2,TRPAR			V600E			MSS						10.2						+	NA	1	1					0									4			1	1	folfoxiri	2019-07-19	1	2020-01-20	0
1	68	No	2017-06-02				V600E			MSS						2.04						+	NA			1				2	2017-06-02								4			1	1	Avastin+sox	2017-09-21	2	2018-06-01	1	Avastin+cpt11+s1
1	66	No	2013-07-04	BRAF p.V600E肿瘤突变负荷低（TMB-L，9.6Muts/Mb微卫星稳定，P53,RNF43,CBFB,DOT1L,FLT3,FANCE,MAP2K4,U2AF1,PTPRD,RARA			V600E			MSS						9.6	1	1	1	1		+	Moderate		1	1		1	1	1	2013-07-04						No	2018-08-03	2	3	0	0	1	folfox	2019-10-24	1	2020-01-15	0
2	48	No	2014-06-23	#REF!	G12A		G464E			#N/A							1	1	1	1	1111	NA	Moderate			1				2	2014-07-21	1	0	0	7	4			4	3	2	1	1	xelox	2014-08-19	1	2019-12-25	0
1	66	No	2015-12-15	BRAF D594NPIK3CA H1047L、G8D肿瘤突变负荷-低微卫星稳定，P53,PRKAR1A,APC,FBXW7			D594N	H1047L		MSS						9.18						NA	Moderate		1					1	2016-05-15	0	0	0	0	0	XELOX	2017-08-15	1	1	0	0	1	xelox	2018-08-21	2	2019-03-01	1	FOLFIRI+C225
2	68	No	2010-06-09	#REF!	G13D		G469R			#N/A												NA	Moderate					1		1	2010-09-16			0	9	0		2014-05-05	3	3	1	0	0
2	42	Yes	2013-04-09	#REF!			V600E	E542K		MSS	0	0	0	0	0							NA	Moderate			1				2	2013-04-09								4	4	1	1	1	xelox	2013-04-30	2	2013-12-15	1	Avastin+folfiri
1	52	No	2016-03-28	V600E			V600E			#N/A							1	1	1	1	1111	NA	Moderate		1	1				2	2016-03-28	1	0	0	9	1			4	4	1	1	1	xelox	2016-04-28	2	2017-05-17	1	Avastin+folfiri
2	23	No	2016-12-30	BRAF V600E肿瘤突变负荷-低微卫星稳定，P53,BLM			V600E			MSS						6.12	1	1	1	1		NA	Moderate			1				2	2017-01-09	0	1	0	21	2			4	4	1	1	1	folfox	2017-02-14	2	2018-12-24	1	folfiri+Avastin
2	45	Yes	2015-09-25	G469R，HER2扩增			G469R		Amplification	#N/A							NA	1	1	NA	11	NA	Moderate	1				1		2	2015-09-25	0	1	0	7	0			4	3	0	1	1	folfox	2015-10-23	3	2016-01-19	1	folfoxiri
1	54	No	2015-11-30	D594V或D594G			D594V或D594G			#N/A												NA	Moderate	1	1		1	1		1	2015-11-30	0	1	0	23	2	xelox	2016-11-30	3	4	2	0	1	C225+folfiri	2017-04-14	1	2018-02-06	0
2	67	No	2015-07-18	V600K			V600K			#N/A												NA	Moderate	1			1			0									4	4		1	0
1	50	Yes	2014-01-22	#REF!			G469A	E542K		#N/A												NA	Moderate	1	1	1	1	1		0									4			1	1	Avastin+folfox	2014-02-20	1	2015-03-01	1	Avastin+folfiri
2	60	Yes	2014-08-03	V600E			V600E			#N/A												NA	Moderate	1						2	2014-09-03	1	0	0	26	1			4	4	1	1	1	C225+folfiri	2014-10-14	2	2015-12-15	0
2	36	No	2018-05-30	BRAF V600E突变，P53,SMAD4,REL,BAP1,BARD1,IRF4,CCNE1,AKT2			V600E			MSS						9.18						NA	Moderate	1				1		0									4			1	1	Avastin+folfoxiri	2018-06-28	1	2019-04-23	1	vic
1	56	Yes	2018-08-26				V600E			MSS						7.83						NA	Moderate		1	1				0									4			1	1	Avastin+xelox	2018-09-18	2	2019-12-24	1	Avastin+folfirinox
2	69	No	2014-05-27	#REF!			G464V			#N/A							1	1	1	1	1111	NA	Moderate	1						2	2014-06-24	1	0	0	7	0			4	3	0	1	1	folfox	2014-06-17		2015-08-25	0
2	67	No	2018-10-09	BRAF,PIK3CA			V600E	E542K		MSS						8.64						+	Moderate	1						1	2019-02-15	0	1	0	28	0			4	3	0	1	1	folfox	2018-10-31	1	2019-12-18	0
1	30	Yes	2018-09-17				V600E			MSS							1	1	1	1		NA	Moderate	1						0									4			1	1	Avastin+folfoxiri	2018-09-28	1	2019-06-18	1	vic
1	53	No	2015-02-03	V600E			V600E			#N/A							1	1	1	1	1111	NA	Moderate			1				2	2015-02-09			0	5	3			4	3	1	1	1	C225+folfox	2015-03-09	2	2015-07-15	1	Avastin+folfiri
1	58	No	2019-05-28	BRAF V600E肿瘤突变负荷-低微卫星稳定，BCL6,WT1			V600E			MSS						4.08						-	Moderate		1					2	2019-11-27	0	0	0	7	1			4	0	1	1	1	xelox	2019-06-26	1	2020-01-16	0
2	52	No	2018-06-10	P53,HRAS扩增，KIT，KDR PDGFRA PRDM1 BCOR APC SMAD4 FAT3 IGF2 EPHA3			V600E			MSS						8.16						NA	Moderate					1		1	2018-06-15	0	0					2018-12-05	3	3	1	0	1	xelox	2018-07-20	2	2018-12-05	0
1	66	No	2017-05-18	V600EE17K			V600E			#N/A							1	1	1	1	1111	NA	Moderate					1		1	2017-05-18	1	1	0	14	4	folfox	2017-08-16	3	4	2	0	1	cpt11	2017-09-05	3	2017-12-15	0
2	54	No	2016-02-19	V600E			V600E			#N/A												NA	Moderate	1	1			1		0									4			1	1	folfoxiri	2016-03-17		2016-08-24	0
1	30	No	2015-05-15	V600EH1047L			V600E	H1047L		#N/A												-	Moderate	1		1				2	2015-06-12								4	4	2	1	1	folfox	2015-06-30		2015-11-15	0
2	30	Yes	2015-02-06	V600E			V600E			#N/A												NA	Moderate	1		1				0									4			1	0
1	61	No	2020-01-02				V600E									4.8	1	1	1	1	1111	NA	Moderate	1		1				0									4			1	1	Avastin+folfoxiri	2020-01-18		2020-01-20	0
1	50	No	2016-08-17	BRAF,KRAS,FAM135B,APC,MYC,ZNF217,SLIT2,P53,PTK2	G12V/G12D		G464V			MSS	0	0	0	0	0	7						+	Moderate to low	1	1					2	2016-08-17	1	1						4	3	1	1	1	xelox	2016-10-08	1	2017-04-27	1	cpt11
1	35	Yes	2017-01-15	HRAS,P53,MYCN,ARID2,FAT3,SMAD4,SPOP,APC			V600E			MSS						11.22	1	1	1	1		NA	Moderate to low					1		1	2017-01-15	1	1	0	16	6	xelox	2018-12-08	3	4	2	0	1	folfox	2019-02-15	3	2019-06-17	1	vic
1	39	No	2017-10-15	BRAF A320TTP53 R175H肿瘤突变负荷-低微卫星稳定，ATM,BRCA2,RNF43,KDM6A,PARP1,AR,LRP1B			A320T			MSS						8.16	1	1	1	1		NA	Moderate to low			1				2	2018-04-12								4			1	1	C225+folfox	2019-04-15	2	2019-10-11	0
1	46	No	2017-12-26	BRAF 15号外显子p.V600E错义突变MSS,P53,JAK2,KIT,GNAS,RPTOR,AXL,HGF,MYC			V600E			MSS						10.2						NA	Moderate to low	1		1		1		1	2017-12-26	0	0		40	0	folfox	2018-12-25	2	3	0	0	1	Avastin+folfiri	2019-04-12	2	2019-08-10	1	vic
2	65	Yes	2015-04-22	V600EE17K，AKT1			V600E			#N/A							1	1	1	1	1111	NA	Moderate to low		1			1		1	2015-05-04	1	0	0	20	6		2016-08-09	3	3	2	0	1	folfoxiri	2016-08-20	2	2017-03-15	0
2	36	No	2015-12-14	V600E			V600E			#N/A							1	1	1		111	NA	Moderate to low	1				1		2	2015-12-14		1	0	20	2			4	3	2	1	1	Avastin+folfoxiri	2016-12-14	2	2017-06-05	0
2	58	No	2018-06-01	BRAF V600E，P53,PIK3CA,EPHA3,TGFBR2,SPEN,APC,FAT3			V600E			MSS						13.27	1	1	1	1		+	Moderate to low	1		1				2	2018-07-09	1	1	0	10	4			4	4	2	1	1	Avastin+folfoxiri	2018-08-18	1	2019-03-25	1	Fruquintinib
1	73	No	2018-06-04	BRAF V600EPIK3CA E545K肿瘤突变负荷-低微卫星稳定,ARAF,P53,AR,APC,FANCE			V600E	E545K		MSS						9.18						NA	Moderate to low	1						2	2018-06-06	1	1	0	26	6			4	3	2	1	1	Avastin+xelox	2018-07-09	1	2019-06-06	1	vic
2	32	No	2018-08-27	PDGFRA,MYC,P53			V600E			MSS						5.1						NA	Moderate to low	1						1	2018-08-29				22	2			4	3	1	1	1	Avastin+folfoxiri	2018-10-27	1	2020-02-17	0
1	39	No	2018-10-10				V600E										1	1	1	1	1111	NA	Moderate to low	1				0	0	2		0	0	0	11	0			4	3	0	1	1	Avastin+folfoxiri	2018-10-24	1	2019-11-07	1	vic
1	56	No	2017-02-15	V600E			V600E			NA												NA	Moderate to low		1			1		0									4			1	1	xelox	2017-02-15	2	2018-01-05	0
1	61	No	2013-11-08	#REF!			G469E	E545K		#N/A							1	1	1	1	1111	NA	Moderate to low	1	1			1		2	2014-05-04	0	0		7	3			4	4	2	1	1	C225+folfiri	2013-11-27	2	2014-06-18	1	xelox
2	41	Yes	2018-11-01	BRAF V600E错义突变PIK3CA C378Y错义突变肿瘤突变负荷-中等微卫星稳定P53,NTRK3,RNF43,MSH6,RUNX1,ARID1A,LRP1B,FAT3,NKX2-1,RAD52,KDM5A,CCDN2,ARID1A			V600E	C378Y		MSS						17.35	1	1	1	1		NA	Moderate to low			1				2	2018-11-23	1	1	0	0	0			4	4	0	1	1	folfoxiri	2018-12-26	3	2019-03-07	1	shr1210+Apatinib
1	43	No	2015-05-15	#REF!			V600E			#N/A												NA	Moderate to low	1	1	1				1	2015-05-15	0	1		22	17		2015-12-09	3	3	2	0	1	xelox	2016-02-01	3	2016-03-15	1	folfiri
1	48	No	2018-07-19	myc p53 cic irs2 mycn			V600E			MSS						6.12						NA	Moderate to low	1	1					0									4			1	1	Avastin+folfoxiri	2018-07-20	2	2019-04-16	0
1	53	No	2015-02-09	#REF!			V600E			#N/A							1	1	1	1	1111	-	Moderate to low	1	1					2	2015-02-12	1	1	0	19	3			4	3	1	1	1	xelox	2015-03-12	3	2015-06-17	0
1	68	No	2019-03-28	PIK3CA,P53,MAP2K1,SMAD4,SOX10,MYC			K601E	H1047R		MSS						9.18	1	1	1	1		NA	Moderate to low	1						2	2019-03-28								4	3	0	1	1	Avastin+xelox	2019-04-18	2	2019-12-12	0
2	36	Yes	2016-08-04	V600E			V600E			MSS												NA	Moderate to low	1	1					2	2016-08-24	1	1	0	12	3			4	3	1	1	1	folfoxiri	2016-09-23	2	2017-03-13	0
2	33	Yes	2019-06-20	BRAF p.V600ETP53 p.R273H肿瘤突变负荷低，6.72个突变/Mb微卫星稳定，CDH1,ABCC1,TGFBR2,FGFR1,ZNF521			V600E			MSS						6.72						+	Moderate to low					1		0									4			1	1	Avastin+folfox	2019-08-20	3	2019-10-11	1	vic
2	65	No	2019-11-14				V600E	Q546E,E726K		MSS						5.76						NA	Moderate to low	1	1					0									4			1	1	Avastin+folfoxiri	2019-12-05		2020-01-13	0
1	65	Yes	2015-10-26	G469A			G469A			#N/A							1	1	1	1	1111	-			1	1				1	2015-10-26	0	1	0	25	14	xelox	2017-07-07	3	4	2	0	1	folfiri	2017-07-19	2	2018-02-25	0
2	48	No	2016-12-12	K601E			K601E			#N/A												NA		1	1	1				2	2016-12-12	1	1	0	39	31			4	3	2	1	1	xelox	2017-01-08	2	2017-08-24	1	cpt11
1	53	No	2017-12-15	BRAF G469S肿瘤突变负荷-中等微卫星稳定，P53,APC,PIK3C2G,RAD54L,NFE2L2,MUTYH,MPL,PIK3CG			G469S	F586I,R477H		MSS						11.22						NA		1		1				2	2017-12-22								4			1	1	C225+folfox	2018-01-03	2	2018-07-05	1	Avastin+cpt11
1	42	Yes	2013-09-05	V600E			V600E			#N/A							1	1	1	1	1111	NA				1				1	2013-09-17	0	1	0	4	1		2014-11-15	4	3	0	1	1	Avastin+xelox	2013-10-06	2	2014-11-15	1	folfiri+Avastin
1	32	Yes	2018-01-08	GNA11,IRS2,NOTCH1,DOT1L,FGFR3			V600E			MSS						2.04						NA		1		1		1		2	2018-01-08								4	3	2	1	1	xeliri	2018-02-23	2	2018-12-24	1	Regorafenib
1	43	No	2019-01-14	RNF43 ARID1A			V600E			MSS						3.06						+				1				0									4			1	0
1	35	No	2019-01-31	BRAF V600E肿瘤突变负荷-低微卫星稳定，P53，FAT3,SMAD4,NBN,FAT3,MYC扩增			V600E			MSS						8.16						NA		1		1		1		2	2019-01-31	1	1	0	42	31			4	4	2	1	1	Avastin+folfoxiri	2019-02-16	1	2019-07-29	1	vic
1	71	No	2017-08-05	G13DG464E	G13D		G464E			#N/A												NA		1						0									4			1	1	folfox	2017-08-11	1	2018-06-22	0
2	49	Yes	2018-12-09	BRAF V600ETP53 S215I肿瘤突变负荷-中微卫星稳定,P53,RNF43,SMAD4,GATA1,FOXL2,ESR1,NOTCH1			V600E			MSS						11.22						+				1				2	2018-12-27	1	1	0	11	8			4	4	2	1	1	xelox	2019-01-31	3	2019-03-30	1	folfiri
1	47	No	2019-05-09	BRAF V600E错义突变,丰度：2.65%TP53 p.C135F错义突变,丰度：24.11%MYC 拷贝数扩增 (CN=3.36)，APC			V600E	移码突变		MSS						6.12						NA		1						0									4			1	1	Avastin+folfox	2019-05-31	1	2019-12-23	0
1	57	No	2019-07-30				V600E			MSS												+				1	1	1		0									4			1	1	Avastin+folfoxiri	2019-08-23	2	2020-01-14	0
2	50	Yes	2017-11-15	BRAF			V600E			MSS	0	0	0	0	0							NA		1		1		1		0									4			1	1	folfox	2017-12-15	3	2018-01-31	1	vic
1	73	No	2018-08-22	AKT1,P53,APC,ARID1A,ETV5,BRAF			12号外显子框内缺失突变，NM_004333.4,c.1458_1466DEL,p.Asn486_Ala489delinsLys			MSS						8.16						NA						1		0									4			1	0
[truncated: 20 more columns]
